# Supplementary material for: IL18 Gene Polymorphism Is Associated with Total IgE in Adult Subjects with Asthma
Source: J Clin Med. 2023 Jun 10;12(12):3963. doi: 10.3390/jcm12123963 (PMC10299306; doi:10.3390/jcm12123963)
Supplement: Supplementary file 1 [file jcm-12-03963-s001.zip]

Archive with 1 entries (1 files):
- jcm-2433981-supplementary.pdf
